# Supplementary material for: Research on programmatic multi-attribute decision-making problem: An example of bridge pile foundation project in karst area
Source: PLoS One. 2023 Dec 4;18(12):e0295296. doi: 10.1371/journal.pone.0295296 (PMC10695384; doi:10.1371/journal.pone.0295296)
Supplement: S1 Dataset — This document provides detailed information on the computation processes of various methods. (https://doi.org/10.6084/m9.figshare.24476317.v1). (XLSX) [file pone.0295296.s001.xlsx]

## Sheet: Expert scoring values
For criterion layer U1
Expert
1	r34	r41	r12	a12	a23	a34
	2.5	2	1.5	1.5	-6	2.5
2	r34	r41	r12	1.5	-5.5	2
	2	2	1.5
3	r31	r14	r42	3.5	-5	3
	1.5	1.5	2
4	r31	r14	r42	3	-5	3.5
	2	1.5	1.5
5	r43	r31	r12	2	-3.5	-2
	2	1.5	2
Average value				2.3	-5	1.8
Rounded number				2	-5	2
For criterion layer U2
Expert
1	r13	r32	a12	a23
	1.5	1	2.5	-1
2	r13	r32
	2	1.5	3.5	-1.5
3	r13	r32
	2	1.5	3.5	-1.5
4	r31	r12
	2	1.5	1.5	-3.5
5	r31	r12
	1.5	2	2	-3.5
Average value			2.6	-2.2
Rounded number			2	-2
For criterion layer U3
Expert
1	r53	r32	r24	r31	a12	a23	a34	a45
	1.5	1.5	2	2	-4	-1.5	3.5	-5
2	r52	r23	r34	r41	-6.5	2	2.5	-6.5
	2	2	2.5	2
3	r35	r52	r24	r41	-3.5	-3.5	5	-3.5
	1.5	2	1.5	2
4	r35	r52	r21	r14	-2	-5.5	7.5	-5.5
	2	1.5	2	2
5	r53	r32	r31	r14	-2	-4	5.5	-8
	2.5	2	2	1.5
Average value					-3.6	-2.5	4.8	-5.7
Rounded number					-4	-3	5	-6
For criterion layer U4
Expert
1	r21	r14	r43	a12	a23	a34
	2	1.5	1.5	-2	5	-1.5
2	r21	r14	r43	-2	2.5	1
	2	1.5	1
3	r21	r14	r43	-1.5	4	-1.5
	1.5	1	1.5
4	r12	r24	r43	1.5	4.5	-2
	1.5	2.5	2
5	r12	r24	r43	2	3.5	-2
	2	1.5	2
Average value				-0.4	3.9	-1.6
Rounded number				-1	4	-2
For criterion layer U
Expert
1	r14	r42	r23	a12	a23	a34
	2	1	1	3.5	1	-2
2	r14	r42	r23	3	1	-2.5
	1.5	1.5	1
3	r12	r24	r43	1.5	2	-1
	1.5	1	1
4	r12	r24	r43	2.5	1	-2
	2	1.5	1
5	r14	r42	r23	2.5	1	-1
	1.5	1	1
Average value				2.2	1	-1.4
Rounded number				2	1	-1

## Sheet: data of improved ANP
	Limit hypermatrix
	U11	U12	U13	U14	U21	U22	U23	U31	U32	U33	U34	U35	U41	U42	U43	U44
U11	0.01363	0.01363	0.01363	0.01363	0.01363	0.01363	0.01363	0.01363	0.01363	0.01363	0.01363	0.01363	0.01363	0.01363	0.01363	0.01363
U12	0.06461	0.06461	0.06461	0.06461	0.06461	0.06461	0.06461	0.06461	0.06461	0.06461	0.06461	0.06461	0.06461	0.06461	0.06461	0.06461
U13	0.11953	0.11953	0.11953	0.11953	0.11953	0.11953	0.11953	0.11953	0.11953	0.11953	0.11953	0.11953	0.11953	0.11953	0.11953	0.11953
U14	0.08658	0.08658	0.08658	0.08658	0.08658	0.08658	0.08658	0.08658	0.08658	0.08658	0.08658	0.08658	0.08658	0.08658	0.08658	0.08658
U21	0.10137	0.10137	0.10137	0.10137	0.10137	0.10137	0.10137	0.10137	0.10137	0.10137	0.10137	0.10137	0.10137	0.10137	0.10137	0.10137
U22	0.04124	0.04124	0.04124	0.04124	0.04124	0.04124	0.04124	0.04124	0.04124	0.04124	0.04124	0.04124	0.04124	0.04124	0.04124	0.04124
U23	0.09914	0.09914	0.09914	0.09914	0.09914	0.09914	0.09914	0.09914	0.09914	0.09914	0.09914	0.09914	0.09914	0.09914	0.09914	0.09914
U31	0.02647	0.02647	0.02647	0.02647	0.02647	0.02647	0.02647	0.02647	0.02647	0.02647	0.02647	0.02647	0.02647	0.02647	0.02647	0.02647
U32	0.03546	0.03546	0.03546	0.03546	0.03546	0.03546	0.03546	0.03546	0.03546	0.03546	0.03546	0.03546	0.03546	0.03546	0.03546	0.03546
U33	0.08692	0.08692	0.08692	0.08692	0.08692	0.08692	0.08692	0.08692	0.08692	0.08692	0.08692	0.08692	0.08692	0.08692	0.08692	0.08692
U34	0.00912	0.00912	0.00912	0.00912	0.00912	0.00912	0.00912	0.00912	0.00912	0.00912	0.00912	0.00912	0.00912	0.00912	0.00912	0.00912
U35	0.08475	0.08475	0.08475	0.08475	0.08475	0.08475	0.08475	0.08475	0.08475	0.08475	0.08475	0.08475	0.08475	0.08475	0.08475	0.08475
U41	0.01466	0.01466	0.01466	0.01466	0.01466	0.01466	0.01466	0.01466	0.01466	0.01466	0.01466	0.01466	0.01466	0.01466	0.01466	0.01466
U42	0.13119	0.13119	0.13119	0.13119	0.13119	0.13119	0.13119	0.13119	0.13119	0.13119	0.13119	0.13119	0.13119	0.13119	0.13119	0.13119
U43	0.06017	0.06017	0.06017	0.06017	0.06017	0.06017	0.06017	0.06017	0.06017	0.06017	0.06017	0.06017	0.06017	0.06017	0.06017	0.06017
U44	0.02515	0.02515	0.02515	0.02515	0.02515	0.02515	0.02515	0.02515	0.02515	0.02515	0.02515	0.02515	0.02515	0.02515	0.02515	0.02515
	Weighted hypermatrix
	U11	U12	U13	U14	U21	U22	U23	U31	U32	U33	U34	U35	U41	U42	U43	U44
U11	0	0.06321	0	0.06321	0	0	0	0	0.16667	0	0	0	0	0	0	0
U12	0.25	0.02975	0.02736	0.02975	0.125	0.02736	0.03648	0	0	0	0.0625	0	0.02736	0.02736	0.25	0.08333
U13	0	0.16302	0.14539	0.16302	0	0.14539	0.19385	0.16667	0	0.16667	0	0.33333	0.14539	0.14539	0	0
U14	0	0.07735	0.07725	0.07735	0.375	0.07725	0.103	0.08333	0.16667	0.08333	0.1875	0	0.07725	0.07725	0	0.25
U21	0	0.25	0.125	0	0.22172	0	0.16667	0.125	0.16667	0.125	0.125	0	0	0.11086	0	0
U22	0	0.08333	0	0	0.0846	0	0	0	0	0	0	0	0	0.0423	0.25	0
U23	0.25	0	0.125	0.33333	0.19369	0.25	0.16667	0.125	0.16667	0.125	0.125	0	0.25	0.09684	0	0
U31	0	0.01564	0.01173	0.01564	0	0	0	0.25	0	0.01042	0	0.01564	0.01042	0	0	0
U32	0.0625	0.04619	0.03464	0.04619	0	0.16667	0	0	0	0.03251	0.03086	0.04619	0.03251	0.0315	0.03086	0.04114
U33	0.1875	0.12813	0.0961	0.12813	0	0	0	0	0	0.08871	0.09491	0.12813	0.08871	0.10402	0.09491	0.12654
U34	0	0	0	0	0	0.08333	0	0	0	0.01767	0.01733	0	0.01767	0	0.01733	0.0231
U35	0	0.14338	0.10753	0.14338	0	0	0	0	0	0.1007	0.10691	0.14338	0.1007	0.11448	0.10691	0.14255
U41	0	0	0.07421	0	0	0	0	0	0	0	0	0.14781	0	0	0	0
U42	0.25	0	0.09434	0	0	0.16667	0.19048	0.16667	0.26667	0.14286	0.25	0	0	0.14286	0.16667	0
U43	0	0	0.05634	0	0	0.08333	0.09524	0.08333	0	0.07143	0	0.12912	0	0.07143	0.08333	0.22222
U44	0	0	0.02511	0	0	0	0.04762	0	0.06667	0.03571	0	0.0564	0.25	0.03571	0	0.11111

## Sheet: Result of weight
	ANP	G1	AHP
U11	0.04794	0.107143	0.1896
U12	0.22721	0.642857	0.0893
U13	0.42035	0.035714	0.4891
U14	0.3045	0.214286	0.2321
U21	0.41933	0.4	0.4434
U22	0.17059	0.2	0.1692
U23	0.41008	0.4	0.3874
U31	0.10907	0.0323	0.0405
U32	0.14608	0.129	0.1278
U33	0.3581	0.3871	0.3474
U34	0.03756	0.0645	0.0887
U35	0.34919	0.3871	0.3956
U41	0.06344	0.2857	0.2968
U42	0.56746	0.2857	0.3774
U43	0.10881	0.1429	0.1005
U44	0.2603	0.2857	0.2254

## Sheet: Weights data from references
Projects	Economic criterion	Technical criterion	Hydrogeology	Construction period	Environment	Safe	Quality	References
1	0.2	0.2			0.36		0.24	[27]
2	0.1292	0.0537	0.0703		0.246		0.5008	[28]
3	0.3097	0.1962	0.0981		0.2986		0.0981	[29]
4	0.1403	0.1183	0.1164	0.1315	0.3544		0.1388	[76]
5	0.22	0.29			0.04		0.45	[77]
6	0.2544	0.234			0.1323	0.277	0.1023	[78]
7	0.3788	0.1477		0.2215	0.0891	0.0681	0.0948	[79]
8	0.21	0.64					0.1	[80]
9	0.2059	0.3613			0.164		0.2688	[81]
10	0.18	0.17		0.24	0.07		0.34	[82]
11	0.2185	0.5601			0.143		0.071	[83]
12	0.2229		0.0969	0.16		0.5199		[84]
13	0.1159	0.1979			0.244	0.3035	0.1387	[85]
14	0.3572	0.2142		0.2142	0.0715		0.1429	[86]
15	0.2	0.2			0.4		0.2	[87]
16	0.13	0.25	0.17				0.44	[88]
17	0.5459	0.17225		0.17225		0.1085		[89]
18	0.189	0.158		0.269	0.124	0.26		[90]
19	0.254	0.286		0.115	0.067		0.278	[91]
20	0.45	0.23275			0.072		0.24525	[92]
21	0.1783		0.0294	0.0834		0.3544	0.3544	[93]
22	0.207	0.2686	0.0764				0.448	[94]
23	0.2734	0.2919			0.2813		0.1534	[95]
combining and adding up indicators of the same type
Projects	Technical criterion U1	Economic criterion U2	Construction environment U3	Quality and safety U4	References
1	0.2	0.2	0.36	0.24	[27]
2	0.1292	0.0537	0.3163	0.5008	[28]
3	0.3097	0.1962	0.3967	0.0981	[29]
4	0.1403	0.2498	0.4708	0.1388	[76]
5	0.22	0.29	0.04	0.45	[77]
6	0.2544	0.234	0.1323	0.3793	[78]
7	0.3788	0.3692	0.0891	0.1692	[79]
8	0.21	0.64	0.018	0.082	[80]
9	0.2059	0.3613	0.164	0.2688	[81]
10	0.18	0.41	0.07	0.34	[82]
11	0.2185	0.5601	0.143	0.071	[83]
12	0.2229	0.16	0.0969	0.5199	[84]
13	0.1159	0.1979	0.244	0.4422	[85]
14	0.3572	0.4284	0.0715	0.1429	[86]
15	0.2	0.2	0.4	0.2	[87]
16	0.13	0.25	0.17	0.44	[88]
17	0.5459	0.130566	0.213934	0.1085	[89]
18	0.189	0.427	0.124	0.26	[90]
19	0.254	0.401	0.067	0.278	[91]
20	0.45	0.23275	0.072	0.2453	[92]
21	0.1783	0.0834	0.0294	0.7088	[93]
22	0.207	0.2686	0.0764	0.448	[94]
23	0.2734	0.2919	0.2813	0.1534	[95]

## Sheet: k-means clustering data
	U32	U13	U35	U31
1	1.1	14	5.5	19.9
2	4.4	5	4.1	21
3	0.3	5	4.3	23.7
4	1	5	8.8	17
5	0.3	4	9.6	17
6	1.3	2	11.7	15.2
7	1	2	6	27.3
8	1	1	12.4	27.3
9	0.2	8	9.8	17.6
10	3.8	4	8.1	24.6
11	0.1	8	1	19.5
12	0.1	1	2	15.6
13	0.1	12	14.9	18
14	0.1	10	12	17.5
15	1.4	5	10.4	16.4
16	0.4	2	2.3	21.8
17	0.2	6	10.4	16.4
18	0.1	8	8.28	19.9
19	0.1	1	2.2	17.8
20	0.1	11	9.3	19.9
21	3.2	3	4.4	18.8
22	0.7	2	2.3	19.9
23	0.1	5	2.3	19.9
24	0.3	3	2.3	19.9
25	0.4	4	2.3	19.9
26	0.3	1	2.3
27	2.8	4	1.4	20.5
28	9.1	1	3.8	22.5
29	0.4	7	9.2	22.1
30	10.6	3	1.9	24.1
31	0.1	2	9.6	26
32	0.2	7	8.8	19
33	1.1	5	5.6	19.2
34	0.2	3	5	18
35	2.3	13	4.9	17.5
36	0.1	7	4.2	17
37	0.1	6	4.4	15.6
38	0.5	5	13.6	17.3
39	1.3	5	14.4	18.7
40	0.4	5	7.1	15.5
41	0.3	5	16.8	17
42	0.17	8	17.3	6.9
43	0.2	8	12.7	6.8
44	0.9	15	20.1	6.9
45	0.4	12	13.1	8.5
46	3	6	4.8	20.05
47	2.8	2	6.1	20.05
48	0.9	5	10.6	8.4
49	0.2	9	3.3	18.4
50	1.5	3	6.5	9.4
51	0.3	4	4.3	10.3
52	3	1	1.3	7
53	0.2	3	11.9	10.7
54	5.9	1	16.3	12.35
55	0.3	2	5.6	15.3
56	1.2	1	8.9	15.3
57	0.3	1	15.1	15.22
58	0.4	6	16.9	14.6
59	1.5	5	8.9	15.3
60	0.2	9	9.9	15.1
61	1.5	5	10.6	13.3
62	0.2	5	1.6	12
63	0.1	7	5.2	14.7
64	7	7	2.8	13.1
65	0.1	1	3.7	15.7
66	3.1	5	2.8	18.4
67	0.2	1	7.3	16
68	1.3	3	4.3	15.6
69	1.3	1	0.6	13.2
70	0.5	3	3.8	15.2
71	14.6	5	0.8	13.1
72	1.3	4	11.5	15
73	0.1	5	13.2	14.1
74	0.3	1	6.1	17.5
75	4	10	7.3	18
76	0.1	9	3.7	14.2
77	1.2	2	5	17.2
78	1.1	9	4.3	18.7
79	2.7	6	9	17.3
80	0.36	6	8.5	16.1
81	2.5	10	5.4	15
82	1	7	5.7	17
83	0.2	18	2.6	15.7
84	0.8	4	5	16.1
85	0.1	24	4.6	20.2
86	0.2	19	2.4	16.8
87	0.1	3	7.7	21.5
88	0.4	16	4.4	30
89	0.1	21	3.4	19.1
90	0.5	15	1.4	23.4
91	0.3	13	17.1	27.5
92	0.1	10	4.9	8.6
93	0.3	8	8.9	16.8
94	2	5	1.3	23.86
95	0.1	8	6.4	10.1
96	2.879	20	1.6	10.7
97	3.544	12	2.9	25.9
98	2.034	12	4	22.5
99	3.994	6	1.9	24.4
100	3.904	3	5.5	27.8
101	2.244	6	0.7	30.7
102	4.244	5	2.406	27.1
103	0.1	10	1	27.53
104	3.4	5	4	27.5
105	1.3	7	1.1	27.7
106	5.9	5	4.2	16
107	0.5	4	4.3	16.3
108	1	3	4.4	16
109	0.2	3	3.2	16.6
110	0.1	1	2.4	14.8
111	2.7	5	0.7	16.2
112	0.1	4	1.2	12.8
113	0.2	4	10	19.6
114	0.2	4	1.2	23.5
115	1.3	5	11	13.8
116	0.3	6	1.6	19.4
117	0.2	1	0.6	9.9
118	0.2	1	1.1	3.87
119	0.6	1	0.5	11
120	0.09	1	1.1	4.6
121	0.4	1	0.19	4.5
122	0.6	1	3.7	14.6
123	1.4	3	0.7	15.6
124	0.1	1	1.3	13.9
125	1.2	1	0.7	15.6
126	0.2	2	3.7	13.9
127	3.1	1	1.6	15.6
128	0.2	2	3.8	12.8
129	1	1	3.7	13.9
130	1	2	2.2	11.9
131	0.6	1	1.2	13.9
132	1.6	3	1.2	17.8
133	1.6	1	2.2	11.9
134	0.2	1	4.1	13.8
135	0.1	1	4.1	13.8
136	0.6	1	0.8	14.4
137	1.1	1	2.4	14.2
138	0.2	1	9.8	9
139	0.1	1	5.2	12.3
140	3.3	1	7	12.3
141	3.3	1	7	12.3
142	8.8	1	4.6	17
143	0.1	1	3.6	14.7
144	1	1	8.8	20.4
145	0.1	1	8.8	20.4
146	4.5	1	1	13.7
147	0.1	1	6.9	17
148	1.717	1	6.9	17
149	1.937	1	0.5	13.9
150	2.067	1	1.8	17.2
151	0.1	1	2	18.2
152	0.7	1	3	20
153	1.31	1	5.9	20
154	2.8	1	1.9	18.8
155	3.2	1	6.9	18.9
156	0.2	1	8.5	18.9
157	0.2	2	1.2	17.32
158	6.4	1	1.9	20.6
159	0.4	1	1	16.2
160	2	1	0.9	18.5
161	13.4	2	0.9	18.5
162	3.6	2	1	17.8
163	0.1	1	1	17.8
164	0.1	1	5.8	18.95
165	0.1	2	8.6	15.4
166	0.1	1	1.8	30
167	0.7	1	12.1	15
168	0.1	2	2.9	14.8
169	0.5	2	0.7	25
170	0.1	1	0.7	25
171	1.1	1	0.7	25
172	0.8	1	0.7	25
173	1.5	1	0.7	25
174	0.1	1	0.9	13.8
175	3.1	1	0.9	13.8
176	4.6	1	2.6	19.4
177	5.1	3	15.9	19.19
178	1.3	1	15.9	19.19
179	0.3	1	0.6	24.4
180	3.1	1	0.6	24.4
181	3.1	1	0.5	24.8
182	3.1	1	3.1	14.8
183	3.2	1	0.9	18.1
184	0.4	1	0.9	18.1
185	0.4	2	13.4	17.9
186	1.9	1	3.6	24.7
187	2.5	1	7.1	18
188	2.2	1	3.5	22
189	1.1	3	10.3	29.3
190	3.19	2	11.4	22.6
191	0.7	2	7.4	27.85
192	0.4	4	9.5	26.7
193	0.5	2	2.4	26.9
194	9.3	5	2.3	26.2
195	2.2	1	1.2	24.1
196	0.74	5	1.2	26.3
197	3.6	1	1.5	27.5
198	9.5	1	4.7	0
199	10.2	2	2.5	6
200	14.4	2	1.6	4.6
201	0.4	2	2.5	5.6
202	7.9	1	2.1	3.5
203	8.1	1	1.3	3.91
204	0.1	2	1.3	3.91
205	1.6	1	1.3	3.91
206	0.1	1	1.3	3.91
207	0.9	1	1.3	3.91
208	0.1	1	2.2	6.7
209	1.3	1	0.6	18.6
210	0.3	2	0.6	18.6
211	0.1	1	0.6	21.7
212	0.3	1	0.6	21.7
213	0.3	2	0.6	21.7
214	1.6	72	4.6	7
215	2.1	3	6.8	8.8
216	0.1	4	6.8	8.8
217	7.8	7	12.5	11
218	0.1	3	3.4	5.9
219	9.8	1	12.4	7.5
220	0.2	5	6.5	10.5
221	3.5	2	19.6	4.5
222	3.5	2	12.3	7.1
223	2.8	2	8.6	7.5
224	1	2	10.1	8.8
225	0.2	6	15.2	8.7
226	0.6	2	10.8	9.2
227	1.5	1	9.1	8.7
228	1.5	3	10.8	8.7
229	0.7	1	15.7	6.9
230	6	3	7.2	5.25
231	2	6	8	8.4
232	0.7	1	3.7	5.9
233	3.9	1	9.1	2.9
234	0.1	1	2.6	3.5
235	1.2	1	2.6	2
236	1	3	5.2	7.9
237	0.1	1	1.8	7.3
238	0.18	1	5.6	6.7
239	0.1	1	1.5	3.7
240	2.8	4	2.3	1.5
241	2.8	4	1.3	14.1
242	0.8	4	3.7	16.9
243	0.1	9	2.2	17.2
244	4.4	5	6.3	15
245	0.1	3	2.2	14
246	6.3	3	1.43	14.7
247	4.4	6	5.6	17.71
248	2.3	6	4.2	7.1
249	0.2	4	6.1	6.4
250	0.2	6	3.2	7.5
251	0.2	4	2.6	9
252	0.5	5	3.9	9.8
253	1.3	5	2.6	6.7
254	0.2	5	4.5	0
255	2.5	4	1.8	10.3
256	2.1	4	0.8	0
257	0.3	6	4.5	8.8
258	1.6	47	6	11
259	0.3	4	1.6	11.1
260	0.4	9	2.9	8.9
261	0.8	7	3.5	9.3
262	0.2	1	4.1	23.5
263	0.1	2	2.3	28
264	6	1	1.7	26
265	0.1	1	0.7	28.2
266	0.2	3	1.4	28.14
267	0.1	2	3.7	29.3
268	0.1	2	0.5	31.5
269	0.1	1	0.2	29.7
270	2.2	31	0.6	31.8
271	0.8	12	1.5	30
272	5.6	12	0.6	30
273	0.1	6	2.2	34.6
274	0.05	17	1.6	23
275	3.2	13	7.8	21.7
276	2.3	19	3.8	21.8
277	0.2	8	1.6	31.8
278	0.1	1	4.4	32.2
279	0.1	8	1	27.3
280	0.1	14	4.6	32.8
281	8	9	4.5	22
282	8.2	17	10.4	26.4
283	0.2	18	11.5	23.05
284	8.1	20	7.3	29.3
285	0.1	19	3.8	28.9
286	0.5	18	4	29
287	0.6	5	5.1	16.56
288	0.1	34	4.8	23.23
289	0.1	35	2.7	27.25
290	0.1	2	0.7	29
291	0.1	12	3	33.8
292	0.1	9	4.3	29
293	0.1	30	4.2	30
294	10.5	23	3.5	27.5
295	4.4	5	0.2	25.9
296	0.7	82	3.4	22.55
297	0.8	17	4.3	32
298	0.4	19	1.1	31
299	0.4	22	5.9	34
300	0.8	11	0.8	24.5
301	2.1	21	3.9	26.4
302	0.5	13	7.4	23
303	0.1	10	2.6	30
304	0.4	16	2.9	17
305	0.5	21	8.8	15.2
306	1.3	26	3	22.2
307	0.2	23	2.7	18.12
308	0.4	29	5	20.6
309	1.9	19	8.91	18.9
310	1.6	16	5.24	32.3
311	0.3	50	6.2	30.6
312	4.3	18	1.8	31.5
313	0.3	24	2.4	33.7
314	1.4	28	23	34.3
315	3.8	26	4.89	33.7
316	0.1	24	0.7	14.6
317	2.3	8	0.7	14.6
318	0.8	10	0.2	10.4
319	1	24	1.5	12.5
320	0.3	7	2.2	10.1
321	2.5	24	5.2	7.6
322	0.1	31	2.6	11.1
323	0.3	34	7.7	25.8
324	0.2	12	0.9	8.8
325	1.4	21	5.5	34.5
326	0.3	24	1.8	26
327	0.2	11	1.6	27.1
328	0.2	18	6.7	30.5
329	2.9	41	10.6	31.4
330	0.1	15	5.7	28.8
331	0.1	34	9.4	25.8
332	3.4	36	7.7	26.1
333	0.2	23	8.1	39.62
334	0.1	25	10.4	29.1
335	0.3	25	1.05	35.5
336	0.6	31	4.9	32.1
338	0.2	47	13.6	29.1
339	2.9	27	8	36.1
340	0.6	31	7.4	29.1
341	0.2	18	14.1	35.4
342	0.18	34	13.6	31
343	5.9	28	8.4	24.7
344	5.2	36	11.7	33.2
345	0.4	19	4.3	34.7
346	3.2	45	12.2	21.7
347	1	17	11.8	32.8
348	0.1	30	6.9	35.5
349	0.2	29	4.3	34.4
350	8.4	17	4.4	27.8
351	0.2	14	3.4	30.6
352	0.3	36	22.4	26.2
353	0.1	32	5.8	25.1
354	0.2	41	7.4	34
355	8.5	49	5.8	36.8
356	0.7	56	8	37.5
357	0.1	7	5.3	31.7
358	0.68	26	4.2	35.8
359	0.7	22	5.4	30
360	0.6	6	8.1	32
361	0.1	31	4.2	34.7
362	2.5	22	9.1	28.7
363	0.6	31	2.01	33.9
364	0.2	22	2.3	33.4
365	0.2	15	8.6	35
366	2.2	6	4.8	31.5
367	0.1	8	3.5	31.6
368	0.1	15	2.4	29.5
369	0.4	14	4.5	31.12
370	3.5	10	3.6	32.4
371	0.2	6	2	31.9
372	0.2	22	1.4	31.2
373	0.2	3	2	30.2
374	0.7	7	1.7	28.3
375	5.8	27	5.7	31.7
376	0.3	17	4.3	35.1
377	2.7	2	10.8	33
378	9.1	17	11.2	34.3
379	3.2	21	2.3	33.2
380	8.8	16	3.8	28.3
381	6	11	8	28.5
382	0.3	7	9.4	30.6
383	0.3	4	5.7	32.8
384	0.2	15	7.5	37.4
385	0.1	12	5.3	38.5
386	0.2	12	8.1	41.5
387	0.1	19	3.2	40.1
388	0.6	4	2.4	37.9
389	0.1	3	9.9	39
390	0.1	19	8.7	33.7
391	0.2	14	17	34.1
392	0.1	1	0.8	49.4
393	0.2	17	7.4	39.5
394	0.1	2	8.2	41.8
395	0.5	21	10.3	41.8
396	0.3	17	3.1	41.7
397	0.1	32	4.4	41.2
398	2.9	17	2	43.2
399	0.1	22	9.1	41.3
400	0.2	21	1.4	36.9
401	2	14	2.3	34.2
402	3.4	25	9.6	10.8
403	0.1	24	5.6	15.9
404	0.6	18	3.4	36.6
405	0.6	17	2.6	33
406	0.1	11	3.09	16
407	2.1	53	2.8	15.2
408	1.2	14	4.3	11.4
409	1	13	1.95	27.2
410	6.7	22	4	12.35
411	0.1	28	2	14.05
412	2.7	14	11.1	9.25
413	6.5	13	1.4	19.1
414	5	6	1.2	22.9
415	0.5	29	2.19	15.2
416	0.2	18	5.5	16.85
417	2.7	3	0.4	23.7
418	1.5	5	0.8	11.75
419	0.2	8	3.9	10.2
420	9.8	4	6.4	9.2
421	0.5	8	4.7	6.8
422	4.5	9	8.6	27.2
423	1.1	16	3	27.3
424	0.1	14	10.5	25.6
425	0.1	5	3	13
426	0.1	6	2.3	28.3
427	1.1	9	0.5	29.3
428	1.7	3	7.55	14.1
429	0.2	2	0.2	13.67
430	0.4	3	4.3	13.6
431	1.2	8	7.3	21.8
432	1.7	4	5.8	23.71
433	1.6	36	2.1	21.3
434	2.9	4	2	22
435	0.05	10	0.4	0
436	0.5	4	9.6	0
437	4.6	9	6.3	23.3
438	0.1	5	5	24.69
439	1	6	2	20.7
440	2.2	6	3.2	20.9
441	1.7	9	0.7	24
442	0.5	6	1.45	0
443	0.1	5	6.8	5
444	4	20	3	31.5
445	5.3	28	6	23.5
446	1.5	8	3.8	10.3
447	1.9	15	1.8	12.1
448	4.5	4	9.1	14
449	1.6	30	4.9	25.3
450	0.1	14	3	24.2
451	2.2	18	1.7	13.8
452	2.2	7	8.3	11.15
453	0.7	5	13.7	6.8
454	1	55	1.6	10.1
455	0.2	8	14.5	15.8
456	0.3	12	17.5	15
457	0.3	9	13.7	16.95
458	8.6	8	3.2	14.7
459	0.1	8	1	20
460	0.1	1	5.3	15.9
461	3.9	5	3.7	16.5
462	0.05	4	0.9	34.8
463	0.8	8	1.9	33.4
464	0.2	9	3.4	33.7
465	0.2	5	0.6	14
466	0.8	3	1.1	34.8
467	0.1	6	0.5	36.1
468	0.4	12	1.8	33
469	0.7	5	0.9	20.95
470	0.3	5	1.4	25.5
471	0.05	1	2.5	25.1
472	0.1	2	0.3	19.7
473	0.2	6	6.6	11.4
474	0.05	3	7.9	10.6
475	2.4	9	8.3	11.9
476	0.5	13	5.6	24.3
477	0.2	1	3.3	21.6
478	0.2	17	1.7	11.3
479	1	21	11.5	13
480	0.5	4	10.2	16.4
481	0.3	17	8.1	5
482	0.6	2	6.2	3.8
483	1	1	5.4	19.6
484	1.7	1	3.5	22
485	0.3	1	8	22.9
486	0.9	2	4.2	20.9
487	1.3	2	3.9	11.2
488	0.6	1	5.79	10.2
489	0.1	1	4.89	7.59
490	2.31	1	2.5	20.6
491	3.9	1	2	22.1
492	3	1	4.7	18.5
493	2.6	1	0.6	11.9
494	0.8	1	0.6	11.9
495	0.4	4	0.3	3.7
496	0.2	3	3.9	6.4
497	0.5	1	3.9	6.4
498	0.2	28	1.2	7.4
499	3.3	2	3.4	9.3
500	2.3	6	4.11	5.9
501	3	4	4.4	6.5
502	0.7	5	1.3	7.3
503	0.7	15	1.3	7.3
504	1.4	8	2.6	14.3
505	1	3	2.3	11.3
506	0.2	24	6.3	10
507	0.2	10	9.7	12.3
508	1	10	7.4	8.92
509	0.5	9	2.5	9.3
510	1	19	1	40.4
511	0.3	16	0.5	14.7
512	0.1	12	1.4	6.7
513	6.8	9	3.7	0
514	2.3	11	3.6	7
515	4	24	2	22
516	0.3	12	3.8	16.4
517	6.8	12	4	12.8
518	0.4	10	1.2	13
519	0.3	12	3	0
520	2.7	14	6.9	7.4
521	2.7	15	2.2	8.9
522	3.7	9	2.2	8.9
523	2.9	12	6	8
524	1.8	15	12.3	9
525	5.8	5	11	12.4
526	0.3	19	2.2	8.9
527	3.4	16	2.3	12.5
528	2.4	11	10.9	10.1
529	0.05	13	13	14.2
530	0.1	12	3.1	17.08
531	2.7	6	4.7	15.3
532	3.7	6	2	0
533	3.3	10	7.1	1.4
534	4	7	8.5	0
535	3.1	12	2.9	3.3
536	1.4	11	2.3	2.4
537	5.9	10	1.1	0
538	4.2	9	6.4	1
539	0.2	16	5.5	0.9
540	0.5	13	5.7	0
541	0.2	9	3.8	7
542	0.3	14	4.68	7
543	6.4	14	10.6	6.6
544	1.9	18	3.68	11.5
545	0.4	18	17.4	20.3
546	1.4	16	17.44	24.5
547	0.1	13	21.8	26.8
548	11.3	10	20	32
549	13.4	1	2.9
550	0.1	12	2.3
551	2.7	4	6.1	27.3
552	3.3	2	0.6	24.9
553	0.1	2	4.2	22.9
554	0.1	1	1.7	26.4
555	3.3	1	2.4	25.5
556	0.2	7	2.2	22.5
557	0.9	6	5.4	25.6
558	5	9	3.7	25.7
559	0.1	8	3.2	16.8
560	0.2	9	4.9	24.6
561	0.4	2	4.5	25.7
562	0.1	7	5.1	18.8
563	0.1	7	2	32
564	0.1	8	9.4	23.4
565	2.28	10	10.7	23.9
566	9.51	5	2.1	33
567	1.11	1	6.9	19.5
568	0.2	11	5.9	23.9
569	0.7	16	4.7	19.2
570	0.8	7	3.7	20.5
571	6.3	1	1.7	20.7
572	0.4	1	12.6	19.1
573	1	4	2.4	20
574	1	3	12.5	19.4
575	1.4	10	0.6	17.7
576	1.2	28	3.9	23.3
577	1	20	7.9	24
578	6.7	31	4.4	21.3
579	2.19	11	12.1	18.7
580	1.1	14	0.3	27.8
581	2.7	13	2.3	18
582	6.5	1	2.7	19.5
583	5	1	2.2	21.3
584	0.5	2	7.8	17.6
585	0.2	1	1.1	18
586	2.7	2	6	16.9
587	1.5	2	6.7	19.5
588	0.7	1	3.1	26
589	0.2	1	1.3	26.2
590	9.8	2	3.7	4.6
591	0.5	2	6.2	6
592	4.5	1	3	8.8
593	1.1	2	4.93	7.2
594	1.9	1	7.8	8.9
595	1.8	1	15.9	8.4
596	1.6	2	13.4	8.8
597	1.2	3	0.8	8.3
598	0.1	2	10.6	11.5
599	2	5	3	6
600	0.8	3	4.6	6.9
601	0.1	2	9.6	8.2
602	0.2	1	7.2	16.9
603	0.3	13	10.1	10.31
604	0.2	4	9.4	7.9
605	1.05	3	9.5	7.8
606	0.2	3	8.7	22.2
607	4.1	6	7.3	17.8
608	0.3	7	0.5	21.8
609	0.9	18	2	21.8
610	1.6	15	13.4	9
611	0.9	8	4.2	11.9
612	0.2	13	0.6	9.9
613	0.2	1	2.7	25.1
614	0.4	36	5.5	21.8
615	0.2	10	1.2	19.3
616	0.2	10	3.7	26.2
617	0.6	5	2.4	28.3
618	4.3	3	0.9	19.4
619	0.1	4	5.8	16.2
620	1	5	4.8	18
621	2.3	2	5.9	17
622	0.8	3	1.2	23
623	0.3	15	2.6	15
624	1.3	6	4.3	19.61
625	2.5	1	2.5	4.8
626	0.8	1	1.4	18.7
627	0.1	1	1.3	22.5
628	0.3	1	2.8	19.5
629	8.7	1	1	22.1
630	0.1	1	1.6	18.2
631	3.3	1	2.8	17.3
632	5.7	1	5	16.5
633	0.4	3	1.8	19.3
634	0.7	2	6.8	17.9
635	3	1	3.7	18
636	4.5	1	5.2	16.2
637	0.7	1	1.1	19.8
638	6.7	1	1.1	29.3
639	0.2	12	3.3	20.2
640	2.65	5	4.8	14.7
641	1.2	2	3.6	0
642	2.9	1	0.5	24
643	1.39	1	0.9	20
644	1.9	1	5.3	12.4
645	1.6	1	13.3	13
646	1	1	5.8	19
647	0.5	1	4.8	27.09
648	0.5	2	1.4	25.3
649	8.1	14	12.1	0
650	0.3	10	13	0
651	3.7	10	15	0
652	4.3	10	11.5	0
653	3.7	13	23.4	5.9
654	1.7	14	20.1	5.7
655	0.8	14	23.3	6.8
656	0.3	14	27.5	8
657	0.4	11	13.7	3.6
658	0.1	10	3.9	8.1
659	2.4	13	0.4	18
660	10.2	9	1	17
661	0.5	7	3.1
662	5.2	13	6.9
663	4.5	8	7.7	28.5
664	3.4	2	12.1	28
665	1.7	10	4.3	19
666	0.3	4	5.1	18.2
667	2.1	7	2	18
668	2.9	6	8.6	16
669	0.1	1	5.88	26
670	0.3	1	2.4	32.9
671	2.6	1	1.5	20.7
672	0.2	3	6	17.1
673	0.05	1	12.6	17.1
674	0.1	1	2.7	18.7
675	0.3	2	3.4	17.8
676	0.1	1	1.7	23.4
677	0.1	8	6.9	22.5
678	0.2	6	6.2	24.1
679	0.9	4	2.1	18.5
680	5.8	1	1.7	20.5
681	0.2	10	3.2	21
682	1.5	17	6.3	21.5
683	3	19	5	22.2
684	0.2	2	5.5	16.1
685	2	2	0.6	17.98
686	0.1	2	3.1	12.8
687	0.2	1	1.1	16.2
688	1.3	1	7.2	22.3
689	2.6	32	3.5	20.8
690	0.29	1	6.1	23.8
691	2.3	5	12.1	16
692	1.6	2	15.5	15.7
693	0.1	4	8.6	17.7
694	0.3	15	4.2	18.9
695	4	6	12.2	5.8
696	3.4	2	12.2	3
697	4.6	7	7	3
698		1	8.9	5.8
699		2	1.4	2.8
700		3	1.1	3
701		2	1.3	2.7
702		16	1.6	10.9
703		6	3.7	11.8
704		5	3.7	11.8
705		7	4.9	15.1
706		9	6.2	16
707		5	8.9	25.1
708		13	4.6	28.7
709		24	4.1	25.3
710		21	4.1	25.3
711		8	7.6	8.1
712		3	4	11.8
713		10	4.5	9.4
714		3	3.4	7.9
715		6	0.6	16.5
716		11	5.9	24.5
717		5	9.9	21.6
718		4	9.8	26.1
719		3	9.7	25.56
720		10	4.4	17.5
721		1	7.8	13.8
722		7	10.6	9
723		9	3	12
724		7	6.5	6.91
725		1	3	9.5
726		1	2.6	17.3
727		1	3.1	13.9
728		1	3.7	13
729		1	3	17.2
730		1	2.3	14
731		2	2.5	15.8
732		8	6.1	14.6
733		3	5.8	5.36
734		1	5.25	20.5
735		1	1.1	13.5
736		1	3.5	11.6
737		1	3.7	11.3
738		3	2.1	14.5
739		1	2.6	19.2
740		1	2	17.6
741		2	2	19.4
742		1	1.4	18.1
743		1	5.9	24.6
744		1	9.7	25
745		1	9.1	21.6
746		1	3.5	11.5
747		2	2.2	11.76
748		4	0.9	11
749		3	1.4	11.9
750		1	2	13.6
751		8	5	13.4
752		3	11.3	24.8
753		5	6.71	21.5
754		3	6.5	21
755		1	1.1	11.25
756		1	4.8	21.9
757		1	7.3	12.9
758		1	4.3	17.5
759		1	14.3	10.6
760		2	2.1	15.8

## Sheet: Geological information
Rock layer description	Depth range			Thickness（m）	Ground elevation of bottom
Silty clay	0	～	1	1	5.3
Silty sand	1	～	3	2	3.3
Coarse sand	3	～	9.6	6.6	-3.3
Silty clay	9.6	～	12.6	3	-6.3
Silty sand	12.6	～	37.7	25.1	-31.4
Weakly weathered limestone	37.7	～	37.9	0.2	-31.6
Karst cave	37.9	～	46.6	8.7	-40.3
Weakly weathered limestone	46.6	～	49	2.4	-42.7
Karst cave	49	～	56.7	7.7	-50.4
Weakly weathered limestone	56.7	～	59.271	2.571	-52.971

## Sheet: Scheme 1
Network layer	Score value					Average value	Degree of membership					bj					Bj					Z1
	Expert1	Expert2	Expert3	Expert4	Expert5		Ⅰ	Ⅱ	Ⅲ	Ⅳ	Ⅴ	0.25221	0.379551	0.35915	0.0090884	0	0.0705489	0.141064	0.520102	0.201479	0.00384614
U11	77	80	85	70	87	79.8	0	0.98	0.02	0	0						6.70215	11.9904	39.0076	13.0962	0.211537	71.0079
U12	73	67	77	60	71	69.6	0	0	0.96	0.04	0
U13	83	88	89	86	84	86	0.6	0.4	0	0	0
U14	71	78	73	78	77	75.4	0	0.54	0.46	0	0	0	0.0164032	0.587998	0.395599	0
U21	65	61	69	51	67	62.6	0	0	0.26	0.74	0
U22	71	67	60	68	59	65	0	0	0.5	0.5	0
U23	72	73	67	68	72	70.4	0	0.04	0.96	0	0	0.087648	0.058432	0.261887	0.221029	0.021814
U31	56	55	59	60	60	58	0	0	0	0.8	0.2
U32	85	86	89	80	90	86	0.6	0.4	0	0	0
U33	66	67	69	66	65	66.6	0	0	0.66	0.34	0
U34	67	67	66	65	69	66.8	0	0	0.68	0.32	0
U35	70	77	75	75	77	74.8	0	0.48	0.52	0	0	0	0.172677	0.754449	0.072884	0
U41	76	76	90	79	71	78.4	0	0.84	0.16	0	0
U42	78	71	65	80	60	70.8	0	0.08	0.92	0	0
U43	66	71	85	73	89	76.8	0	0.68	0.32	0	0
U44	72	60	62	69	73	67.2	0	0	0.72	0.28	0

## Sheet: Scheme 2
Network layer	Score value					Average value	Degree of membership					bj					Bj					Z2
	Expert1	Expert2	Expert3	Expert4	Expert5		Ⅰ	Ⅱ	Ⅲ	Ⅳ	Ⅴ	0.291662	0.684408	0.0239296	0	0	0.0997942	0.253495	0.495027	0.0764164	0.0123076
U11	80	77	80	77	80	78.8	0	0.88	0.12	0	0						9.48045	21.5471	37.127	4.96707	0.67692	73.7985
U12	75	82	75	90	74	79.2	0	0.92	0.08	0	0
U13	86	82	86	89	83	85.2	0.52	0.48	0	0	0
U14	87	84	89	76	76	82.4	0.24	0.76	0	0	0	0.0614124	0.125581	0.712368	0.100639	0
U21	77	67	74	50	70	67.6	0	0	0.76	0.24	0
U22	89	85	76	88	80	83.6	0.36	0.64	0	0	0
U23	74	79	66	62	71	70.4	0	0.04	0.96	0	0	0.0788832	0.0671968	0.207596	0.22733	0.0698048
U31	50	56	54	54	54	53.6	0	0	0	0.36	0.64
U32	86	80	88	89	84	85.4	0.54	0.46	0	0	0
U33	68	61	63	66	67	65	0	0	0.5	0.5	0
U34	67	68	69	70	64	67.6	0	0	0.76	0.24	0
U35	78	73	79	74	73	75.4	0	0.54	0.46	0	0	0	0.192746	0.807264	0	0
U41	73	71	81	72	71	73.6	0	0.36	0.64	0	0
U42	74	77	66	71	68	71.2	0	0.12	0.88	0	0
U43	78	70	82	73	89	78.4	0	0.84	0.16	0	0
U44	77	74	63	63	75	70.4	0	0.04	0.96	0	0

## Sheet: Scheme 3
Network layer	Score value					Average value	Degree of membership					bj					Bj					Z3
	Expert1	Expert2	Expert3	Expert4	Expert5		Ⅰ	Ⅱ	Ⅲ	Ⅳ	Ⅴ	0.226989	0.442178	0.330833	0	0	0.0619487	0.175034	0.59869	0.089829	0.0115384
U11	75	78	90	73	84	80	0	1	0	0	0						5.88512	14.8779	44.9018	5.83888	0.634612	72.1383
U12	76	61	77	65	75	70.8	0	0.08	0.92	0	0
U13	87	87	80	85	88	85.4	0.54	0.46	0	0	0
U14	79	80	71	71	79	76	0	0.6	0.4	0	0	0	0.0246048	0.865512	0.109883	0
U21	72	68	80	60	63	68.6	0	0	0.86	0.14	0
U22	79	66	64	69	57	67	0	0	0.7	0.3	0
U23	74	76	65	63	75	70.6	0	0.06	0.94	0	0	0.0701184	0.0759616	0.19783	0.241458	0.065442
U31	50	57	52	55	56	54	0	0	0	0.4	0.6
U32	84	85	81	89	85	84.8	0.48	0.52	0	0	0
U33	61	69	68	61	66	65	0	0	0.5	0.5	0
U34	60	70	66	61	68	65	0	0	0.5	0.5	0
U35	70	79	74	80	75	75.6	0	0.56	0.44	0	0	0	0.231316	0.737458	0.031236	0
U41	72	75	88	78	74	77.4	0	0.74	0.26	0	0
U42	74	72	70	74	68	71.6	0	0.16	0.84	0	0
U43	63	79	90	73	88	78.6	0	0.86	0.14	0	0
U44	73	61	65	70	75	68.8	0	0	0.88	0.12	0

## Sheet: Cloud model-Scheme1 
		Expert 1	Expert 2	Expert 3	Expert 4	Expert 5				Ex	En	En^2	Sj^2	He	W		Ex*En*W	En*W	He*En*W										标准云
	U11	77	80	85	70	87				79.8	3.94694	15.5783	26.1143	3.24591	0.04794		15.0995	0.189216	0.61418										Ex	En	He
	U12	73	67	77	60	71				69.6	3.82164	14.6049	23.8857	3.04644	0.22721		60.4347	0.868315	2.64527								1	[80,90)	85	1.66667	1
	U13	83	88	89	86	84				86	1.56625	2.45312	3.71429	1.12301	0.42035		56.6199	0.658371	0.73936								2	[70,80)	75	1.66667	1
	U14	71	78	73	78	77				75.4	2.13009	4.5373	5.88571	1.16121	0.3045		48.9055	0.648614	0.753178								3	[60,70)	65	1.66667	1
	U21	65	61	69	51	67				62.6	4.13489	17.0973	29.0286	3.45417	0.41933		108.541	1.73388	5.98912								4	[50,60)	55	1.66667	1
	U22	71	67	60	68	59				65	3.44574	11.8731	15.7143	1.95989	0.17059		38.2076	0.587809	1.15204								5	[40,50)	45	1.66667	1
	U23	72	73	67	68	72				70.4	1.81684	3.30092	4.17143	0.933008	0.41008		52.4516	0.745052	0.695139
	U31	56	55	59	60	60				58	1.56625	2.45312	3.14286	0.830501	0.10907		9.90816	0.17083	0.141875
	U32	85	86	89	80	90				86	2.19274	4.80813	8.85714	2.01222	0.14608		27.5472	0.320316	0.644545
	U33	66	67	69	66	65				66.6	0.877097	0.7693	1.31429	0.738231	0.3581		20.9183	0.314089	0.23187
	U34	67	67	66	65	69				66.8	0.814448	0.663325	1.25714	0.770596	0.03756		2.04346	0.0305907	0.023573
	U35	70	77	75	75	77				74.8	1.5036	2.2608	4.68571	1.55721	0.34919		39.273	0.525041	0.8176
	U41	76	76	90	79	71				78.4	3.82164	14.6049	28.7429	3.76004	0.06344		19.0077	0.242445	0.911603
	U42	78	71	65	80	60				70.8	5.19994	27.0393	40.9714	3.73257	0.56746		208.913	2.95076	11.0139
	U43	66	71	85	73	89				76.8	6.39028	40.8357	54.4	3.68297	0.10881		53.4011	0.695327	2.56087
	U44	72	60	62	69	73				67.2	3.88429	15.0877	19.8286	2.17735	0.2603		67.9446	1.01108	2.20148										80	90	1.66667
	(x-EX)	Expert 1	Expert 2	Expert 3	Expert 4	Expert 5																							70	80	1.66667
	U11	2.8	0.2	5.2	9.8	7.2						(79.8,3.95,3.25)					Ex	En	He	W									60	70	1.66667
	U12	3.4	2.6	7.4	9.6	1.4						(69.6,3.82,3.05)					76.5736	2.36452	2.00971	0.21845									50	60	1.66667
	U13	3	2	3	0	2						(86,1.57,1.12)					64.955	3.06674	2.55525	0.36104									40	50	1.66667
	U14	4.4	2.6	2.4	2.6	1.6						(75.4,2.13,1.16)					72.2843	0.835826	1.24651	0.176315
	U21	2.4	1.6	6.4	11.6	4.4						(62.6,4.13,3.45)					72.6386	4.41357	3.46749	0.2428
	U22	6	2	5	3	6						(65,3.45,1.96)
	U23	1.6	2.6	3.4	2.4	1.6						(70.4,1.82,0.93)					Ex*En*W	En*W	He*En*W
	U31	2	3	1	2	2						(58,1.57,0.83)				U1	39.5525	0.516528	1.03807
	U32	1	0	3	6	4						(86,2.19,2.01)				U2	71.9193	1.10722	2.82922
	U33	0.6	0.4	2.4	0.6	1.6						(66.6,0.88,0.74)				U3	10.6524	0.147369	0.183696
	U34	0.2	0.2	0.8	1.8	2.2						(66.8,0.81,0.77)				U4	77.8405	1.07161	3.71581
	U35	4.8	2.2	0.2	0.2	2.2						(74.8,1.5,1.56)					70.3425	2.84273	2.73216
	U41	2.4	2.4	11.6	0.6	7.4						(78.4,3.82,3.76)
	U42	7.2	0.2	5.8	9.2	10.8						(70.8,5.2,3.73)
	U43	10.8	5.8	8.2	3.8	12.2						(76.8,6.39,3.68)
	U44	4.8	7.2	5.2	1.8	5.8
	(x-EX)^2
	U11	7.84	0.04	27.04	96.04	51.84						(76.57,2.36,2.01)
	U12	11.56	6.76	54.76	92.16	1.96						(64.95,3.07,2.56)
	U13	9	4	9	0	4						(72.28,0.84,1.25)
	U14	19.36	6.76	5.76	6.76	2.56						(72.64,4.41,3.47)
	U21	5.76	2.56	40.96	134.56	19.36
	U22	36	4	25	9	36
	U23	2.56	6.76	11.56	5.76	2.56
	U31	4	9	1	4	4
	U32	1	0	9	36	16
	U33	0.36	0.16	5.76	0.36	2.56
	U34	0.04	0.04	0.64	3.24	4.84
	U35	23.04	4.84	0.04	0.04	4.84
	U41	5.76	5.76	134.56	0.36	54.76
	U42	51.84	0.04	33.64	84.64	116.64
	U43	116.64	33.64	67.24	14.44	148.84
	U44	23.04	51.84	27.04	3.24	33.64
	等级	分数	Ex	En	He
	Ⅰ	[10,8)	9			10	8	0.333333
	Ⅱ	[8,6)	7			8	6	0.333333
	Ⅲ	[6,4)	5			6	4	0.333333
	Ⅴ	[4,2)	3			4	2	0.333333
	Ⅳ	[0,2)	1			2	0	0.333333

[truncated: 3 more sheets: Cloud model-Scheme2, Cloud model-Scheme3 , ELECTRE-Ⅱ]
